# Supplementary material for: The Predictive Role of Radiomics in Breast Cancer Patients Imaged by [18F]FDG PET: Preliminary Results from a Prospective Cohort
Source: Diagnostics (Basel). 2024 Oct 17;14(20):2312. doi: 10.3390/diagnostics14202312 (PMC11506751; doi:10.3390/diagnostics14202312)
Supplement: Supplementary file 1 [file diagnostics-14-02312-s001.zip]

Archive with 1 entries (1 files):
- diagnostics-3147768-supplementary.pdf
